# Supplementary material for: Multi-behavioral obesogenic phenotypes among school-aged boys and girls along the birth weight continuum
Source: PLoS One. 2019 Feb 21;14(2):e0212290. doi: 10.1371/journal.pone.0212290 (PMC6383887; doi:10.1371/journal.pone.0212290)
Supplement: S1 File — (ZIP) [file pone.0212290.s001.zip]

Archive with 1 entries (1 files):
- minimum anonymized dataset.xls
