# Supplementary material for: Multi-behavioral obesogenic phenotypes among school-aged boys and girls along the birth weight continuum
Source: PLoS One. 2019 Feb 21;14(2):e0212290. doi: 10.1371/journal.pone.0212290 (PMC6383887; doi:10.1371/journal.pone.0212290)
Supplement: S1 File — (ZIP) [file pone.0212290.s001.zip › minimum anonymized dataset.xls]

## Sheet: minimum anonymized dataset
anonym_Id	age category	sex	ethnicity	income_cat	zbmi	bwr	bwr_tertiles	pa_total	screen_t	sleep_h	emotional	external	restrain
14	1	0	1	3	-1.62	0.840266	1	750	420	10	2	10	4
17	1	0	1	3	0.3	0.824627	1	240	105	10	0	15	0
30	1	1	1	3	-3.54	0.731915	1	3060	140	11	0	11	0
31	1	1	1	3	-0.65	0.846254	1	1125	1050	11	0	18	2
74	1	0	1	3	-0.33	0.910044	1	315	140	11	0	10	0
81	1	0	1	3	-0.04	0.874667	1	335	510	11	0	10	1
113	1	1	1	3	0.3	0.855565	1	375	270	10.5	4	17	4
138	1	0	0	1	-0.29	0.875655	1	280	840	9	2	13	1
146	1	1	0	1	-0.42	0.930879	1	630	280	11	0	18	3
157	1	0	1	3	3.47	0.999423	2	2520	420	10	3	9	0
190	1	0	1	3	-0.04	1.04446	2	810	210	9	1	12	4
193	1	0	1	3	2.88	1.02862	2	1860	45	8	1	2	3
205	1	1	1	3	1.01	1.07837	2	380	180	10	6	15	1
209	1	1	1	3	-2.48	1.07348	2	1260	210	10	1	11	0
213	1	1	1	3	0.1	1.04908	2	660	300	11	2	11	0
214	1	1	1	3	4.13	1.04272	2	1260	420	10	2	18	2
225	1	1	0	3	0.08	1.00842	2	810	405	10	0	12	2
227	1	1	1	3	3.61	0.992543	2	720	780	10	0	10	0
235	1	1	0	3	2.67	1.04095	2	1500	240	10	0	18	2
238	1	1	1	3	-0.51	1.0155	2	250	390	11	0	11	2
266	1	1	1	2	1.82	1.06054	2	1230	960	11	2	19	1
275	1	1	1	2	-0.53	1.00707	2	1383	600	10	0	13	2
308	1	0	0	3	-0.29	1.1611	3	750	120	10.5	7	16	2
319	1	0	0	3	2.29	1.13756	3	630	105	9	2	8	1
328	1	0	0	3	4.07	1.1405	3	1140	390	9	0	9	0
331	1	0	1	3	-0.04	1.13192	3	690	120	9.5	0	6	2
354	1	1	1	3	0.37	1.10013	3	540	390	10	5	17	0
359	1	1	1	3	0.01	1.19415	3	1380	300	11	0	14	0
371	1	1	1	3	2.41	1.11414	3	630	960	10	6	11	0
384	1	1	1	2	-0.01	1.20098	3	945	60	10	0	11	0
419	1	0	1	3	4.01	1.24682	3	885	750	9.5	0	6	0
437	1	1	0	3	-0.04	1.35043	3	3150	70	9	0	20	1
457	1	1	1	1	3.97	1.21729	3	1770	420	10	0	10	0
4	1	0	1	3	0.06	0.826016	1	1050	420	10	0	11	1
12	1	0	0	3	1.18	0.623671	1	1050	810	8.5	0	17	1
18	1	0	1	3	-0.88	0.814641	1	400	1080	10.25	4	15	0
23	1	1	0	3	0.3	0.829503	1	450	420	10	0	11	1
39	1	0	1	2	0.9	0.833809	1	735	420	10.5	3	7	0
51	1	1	1	2	1.52	0.674988	1	1020	360	9	0	15	4
56	1	0	1	1	0.85	0.539348	1	315	630	8	1	10	2
61	1	1	1	1	0.44	0.836886	1	1230	450	11.5	2	7	0
65	1	0	0	3	2.29	0.888357	1	1620	420	10	1	12	0
68	1	0	1	3	1.59	0.94747	1	795	540	11	0	7	0
71	1	0	1	3	0.34	0.93442	1	740	360	9.5	3	16	3
80	1	0	1	3	-4.59	0.880476	1	265	840	8.5	0	13	0
83	1	0	1	3	-4.83	0.872772	1	930	60	11	0	12	0
90	1	0	1	3	2.76	0.923535	1	810	1080	10	0	11	0
101	1	1	0	3	-1.65	0.922476	1	1260	30	11.5	0	7	2
105	1	1	1	3	-0.29	0.910827	1	375	195	10	1	15	1
107	1	1	1	3	-2.65	0.891738	1	780	0	10	0	9	0
111	1	1	1	3	0.65	0.877033	1	435	360	10	2	13	2
112	1	1	1	3	-3.04	0.868475	1	750	270	10.5	0	4	0
114	1	1	1	3	0.8	0.854716	1	1385	450	10.25	2	14	0
125	1	0	1	2	-0.66	0.943268	1	495	510	11	3	14	0
128	1	0	1	2	-0.55	0.908968	1	525	1050	9.5	0	8	4
134	1	1	0	2	2.85	0.860583	1	630	490	9.5	0	6	3
137	1	0	1	1	0.47	0.885685	1	2340	360	9	1	6	1
156	1	0	0	3	-2.39	1.02194	2	2490	420	12	0	8	1
164	1	0	1	3	1.51	1.0563	2	1330	465	8.5	0	4	0
172	1	0	1	3	1.06	1.01704	2	640	270	8	2	11	0
173	1	0	1	3	-3.05	1.01567	2	960	780	10	0	6	0
175	1	0	1	3	-2.71	0.991665	2	1410	150	10	0	11	0
176	1	0	1	3	1.06	0.991665	2	430	480	9	4	9	1
198	1	0	0	3	-3.16	0.991298	2	930	210	10.5	0	14	0
199	1	0	1	3	-0.19	0.981868	2	720	70	10	0	9	1
206	1	1	1	3	-1.19	1.07837	2	550	240	9.5	3	11	1
212	1	1	1	3	0.27	1.05086	2	420	840	10	2	14	0
229	1	1	1	3	-0.9	1.09007	2	780	660	10	3	17	0
250	1	1	1	3	1.66	0.956267	2	1680	630	9	2	10	1
260	1	0	0	2	1.51	0.989553	2	145	390	10.5	4	16	0
276	1	1	0	2	-0.41	1.00401	2	1440	90	9.5	0	9	2
278	1	1	1	2	-4.09	0.998159	2	1770	450	10	0	7	1
285	1	0	1	1	3.91	1.06684	2	150	630	9.5	0	12	0
302	1	1	1	1	-2.85	1.00401	2	1200	480	10.5	1	5	4
309	1	0	1	3	-0.16	1.13772	3	580	540	10.5	0	16	1
321	1	0	1	3	-0.15	1.12084	3	180	420	10	0	13	1
344	1	1	1	3	-0.13	1.1548	3	420	2520	9	0	10	7
352	1	1	1	3	0.4	1.10617	3	570	420	11	0	16	0
353	1	1	0	3	0.46	1.10013	3	1110	210	9	0	18	0
358	1	1	1	3	4.63	1.20439	3	540	540	10	0	18	4
372	1	1	1	3	-0.92	1.10617	3	840	840	11	10	12	0
376	1	0	1	2	4.34	1.17668	3	630	210	10	0	9	2
381	1	0	1	2	0.82	1.10505	3	390	1260	11	2	13	11
382	1	0	1	2	0.44	1.10505	3	715	330	10	3	15	0
383	1	0	1	2	1.9	1.09876	3	365	690	10.5	0	16	0
399	1	1	0	1	0.06	1.19403	3	1530	360	11	4	17	5
404	1	1	1	1	2.5	1.12197	3	1320	180	8	2	16	2
426	1	0	1	3	0.16	1.25197	3	840	180	9	1	8	0
427	1	0	1	3	-3.39	1.24682	3	385	120	11	2	16	4
430	1	1	0	3	-1.11	1.47392	3	485	180	11.25	4	15	0
444	1	0	0	2	1.31	1.21983	3	1380	270	11	0	5	1
446	1	1	0	2	4.3	1.40749	3	1005	150	7	26	18	3
456	1	1	1	1	-0.5	1.24557	3	420	2940	9.5	0	6	0
5	1	0	1	3	2.71	0.826016	1	690	420	10	0	11	2
27	1	1	1	3	-3.08	0.778708	1	780	315	9	0	13	0
33	1	1	1	3	1.46	0.829329	1	1200	330	10	1	14	0
34	1	1	1	3	0.93	0.796974	1	525	1740	9	0	6	0
38	1	0	1	2	-0.18	0.845041	1	990	1140	8	0	10	2
41	1	0	1	2	0.38	0.779261	1	1680	540	9	0	7	0
45	1	1	1	2	2.05	0.787016	1	2220	570	11	1	13	4
55	1	0	1	1	0.65	0.804497	1	3420	420	10	0	14	0
57	1	0	1	1	2.4	0.840266	1	1920	480	10	3	12	0
60	1	1	1	1	1.73	0.782339	1	330	60	10	0	20	0
63	1	0	1	3	-0.18	0.93442	1	1050	510	9	2	9	1
70	1	0	1	3	-0.7	0.935113	1	330	105	10.5	0	14	0
72	1	0	1	3	-4.93	0.917166	1	1410	810	10	1	16	4
78	1	0	1	3	2.2	0.888357	1	660	840	10	2	14	3
85	1	0	1	3	-0.78	0.866092	1	660	180	10	0	12	0
102	1	1	1	3	0.84	0.922417	1	1140	250	11	0	14	0
108	1	1	1	3	-0.44	0.891213	1	350	840	10.5	1	12	1
110	1	1	1	3	-1.99	0.880104	1	383	245	10.5	0	6	0
115	1	1	1	3	-0.39	0.938311	1	750	360	10	2	15	0
117	1	1	0	3	2.23	0.927092	1	1980	570	9	1	14	2
133	1	1	1	2	-0.25	0.860721	1	315	210	11	0	13	1
148	1	1	0	1	2.1	0.888566	1	630	180	9	1	11	0
149	1	1	1	1	0.49	0.880104	1	885	420	10.5	2	14	1
151	1	1	1	1	1.91	0.944686	1	690	420	9	0	4	4
161	1	0	1	3	1.94	1.06759	2	750	840	10	0	10	0
162	1	0	1	3	2	1.06736	2	425	660	11	3	15	0
163	1	0	1	3	1.72	1.0563	2	990	315	10.5	3	8	0
168	1	0	1	3	-1.38	1.02843	2	900	690	11	4	9	0
178	1	0	1	3	0.31	0.984095	2	515	280	10	2	10	0
197	1	0	1	3	2.59	0.997454	2	405	600	10	2	15	2
200	1	0	1	3	0.31	0.975047	2	480	390	10.5	0	8	1
207	1	1	0	3	-0.73	1.07348	2	875	300	9.5	4	16	1
211	1	1	1	3	-1.48	1.06946	2	735	60	10	2	7	0
220	1	1	1	3	0.73	1.02716	2	430	0	11.5	1	9	2
228	1	1	1	3	0.26	0.956267	2	1170	420	10.5	1	15	0
231	1	1	1	3	2.23	1.07464	2	1050	480	9	2	14	4
237	1	1	0	3	2.93	1.02356	2	390	420	7	0	7	0
245	1	1	1	3	-0.25	0.979749	2	600	240	10	0	12	0
258	1	0	1	2	2	1.01304	2	1050	480	10	2	16	4
263	1	1	1	2	-2.26	1.07348	2	390	390	10	1	11	1
267	1	1	1	2	-0.25	1.05721	2	350	105	11	1	12	4
271	1	1	1	2	3.46	1.03506	2	455	1260	9.5	7	10	4
280	1	1	1	2	1.21	0.959622	2	1020	420	10	1	6	2
281	1	1	0	2	-1.29	0.956267	2	495	270	10	2	11	2
290	1	0	1	1	1.43	1.01284	2	980	810	10	2	11	2
293	1	0	1	1	-0.74	0.974489	2	510	810	9	0	6	0
298	1	1	0	1	-1.61	1.08932	2	170	660	8.5	3	18	0
300	1	1	1	1	1.46	1.02468	2	1170	465	9	0	18	2
304	1	1	1	1	-0.89	1.08974	2	1230	495	10	2	14	2
314	1	0	1	3	2.37	1.20378	3	1590	270	8	0	10	15
316	1	0	1	3	3.72	1.18314	3	1830	210	9	0	10	3
318	1	0	1	3	-2.06	1.17006	3	545	630	10.5	0	18	0
324	1	0	1	3	-1.39	1.09007	3	720	840	9.5	0	5	0
342	1	1	1	3	3.64	1.17106	3	485	960	10	8	8	2
346	1	1	1	3	0.27	1.13853	3	#NULL!	240	10	0	14	2
347	1	1	1	3	2.23	1.13777	3	450	420	11	1	16	3
361	1	1	1	3	-1.67	1.17106	3	420	420	10.5	4	16	2
375	1	1	1	3	0.34	1.09471	3	195	165	9	0	6	0
377	1	0	1	2	0.7	1.1748	3	2520	420	9	0	14	1
378	1	0	0	2	-1.79	1.16597	3	390	0	11	0	10	0
385	1	1	1	2	-0.34	1.11482	3	630	210	9	2	15	0
386	1	1	0	2	1.25	1.09409	3	520	220	10	4	16	0
406	1	1	1	1	0.5	1.19546	3	1440	450	10	0	12	0
420	1	0	1	3	0.8	1.24682	3	1050	0	9	0	7	1
421	1	0	1	3	2.5	1.44063	3	570	960	9	4	18	0
424	1	0	1	3	2.17	1.29597	3	510	540	9	0	13	4
433	1	1	1	3	0.48	1.23527	3	1390	180	10	11	12	3
450	1	1	1	2	1.26	1.23612	3	630	600	10	3	14	3
459	1	1	1	1	0.57	1.64703	3	900	420	9.5	0	6	0
7	2	0	1	3	0.09	0.804312	1	690	960	9.5	0	8	0
8	2	0	1	3	0.09	0.780038	1	770	210	9.5	0	12	2
21	2	0	1	3	2.71	0.573229	1	840	660	9.25	0	12	1
25	2	1	1	3	-4.28	0.788842	1	720	690	9	1	10	0
28	2	1	1	3	0.04	0.76767	1	630	420	10	2	12	0
36	2	1	1	3	0.96	0.72228	1	540	660	10	0	13	1
37	2	1	1	3	0.25	0.650591	1	615	105	7	0	3	0
44	2	1	0	2	-0.22	0.837636	1	240	420	11	3	14	0
46	2	1	0	2	0.06	0.780709	1	465	165	10	0	7	0
50	2	1	1	2	0.7	0.693928	1	280	420	10	2	11	2
54	2	0	0	1	4	0.824627	1	240	105	9	3	14	0
59	2	1	0	1	1.98	0.823515	1	690	315	10	0	5	0
69	2	0	1	3	-1.63	0.942905	1	680	390	9	2	8	0
75	2	0	1	3	2.69	0.908395	1	720	600	9	0	11	1
76	2	0	1	3	-0.7	0.908395	1	990	390	10	0	15	0
82	2	0	1	3	-0.23	0.874667	1	960	960	8	0	12	0
89	2	0	1	3	2.77	0.93442	1	820	245	9	0	11	3
92	2	0	1	3	0.13	0.880564	1	515	810	10	6	15	0
93	2	0	1	3	-1.41	0.859844	1	630	315	11	0	6	2
95	2	1	1	3	1.25	0.947804	1	900	780	9	2	13	1
96	2	1	1	3	0.64	0.946017	1	555	140	10.5	0	14	0
97	2	1	1	3	1.72	0.940243	1	465	390	10	0	8	0
98	2	1	1	3	3.64	0.938263	1	930	420	10.5	1	11	0
103	2	1	0	3	1.62	0.922417	1	630	540	9.5	5	11	0
104	2	1	0	3	-0.76	0.917956	1	330	120	9	0	8	0
120	2	1	1	3	0.67	0.888566	1	1290	300	8	1	13	0
121	2	1	0	3	2.54	0.878298	1	1440	240	10.5	0	10	0
139	2	0	1	1	-1.29	0.872772	1	1320	390	11	0	14	0
140	2	0	1	1	-0.53	0.872772	1	420	1080	10	1	11	2
141	2	0	0	1	1.48	0.910044	1	630	540	9.5	9	14	2
147	2	1	1	1	1.58	0.91896	1	995	350	10	1	10	0
150	2	1	0	1	-1.21	0.868475	1	640	195	9	0	11	0
165	2	0	1	3	-1	1.04421	2	1050	840	9	0	4	0
166	2	0	1	3	-0.99	1.04421	2	1110	180	8	0	14	0
167	2	0	0	3	1.08	1.03642	2	1125	1263	10	0	10	0
171	2	0	1	3	-0.29	1.02044	2	510	270	10.5	3	11	1
181	2	0	1	3	0.19	0.968994	2	630	540	11	5	18	4
192	2	0	1	3	1.67	1.02862	2	635	270	9.5	0	6	0
194	2	0	1	3	0.39	0.999423	2	370	750	9	1	9	0
196	2	0	1	3	-4.07	0.997454	2	630	840	9.5	3	15	4
216	2	1	1	3	0.04	1.04095	2	765	105	10.5	2	11	0
217	2	1	1	3	0.99	1.04095	2	550	840	10	0	13	0
218	2	1	1	3	3.27	1.04095	2	810	420	9	0	6	6
222	2	1	1	3	-0.38	1.01925	2	555	540	10.5	0	13	4
223	2	1	1	3	1.53	1.01598	2	430	540	10	18	16	2
224	2	1	0	3	2.47	1.00842	2	1230	600	10	14	18	1
226	2	1	1	3	-2.17	0.998159	2	2160	75	11	14	8	3
230	2	1	0	3	1.55	1.07464	2	780	840	9	1	11	7
233	2	1	1	3	0.02	1.05721	2	2100	1080	10	2	13	0
239	2	1	1	3	0.99	1.01135	2	395	840	10	0	13	0
247	2	1	1	3	2.03	0.975886	2	1020	390	9	5	11	0
251	2	1	1	3	1.7	0.951489	2	580	270	7	7	13	2
262	2	0	1	2	2.28	0.958491	2	630	1200	9.5	4	16	0
265	2	1	0	2	4.94	1.06513	2	315	100	8	3	4	6
277	2	1	1	2	2.29	1.00086	2	780	840	10	2	9	0
296	2	0	1	1	-0.56	0.953258	2	2880	90	10	0	11	1
301	2	1	1	1	-1.2	1.00637	2	1040	420	8.5	6	16	10
305	2	1	1	1	-0.61	1.08401	2	630	420	10	0	13	0
306	2	1	1	1	-0.54	0.998579	2	480	540	10	1	17	1
311	2	1	1	3	2.13	1.15357	3	360	660	10	0	9	0
312	2	1	1	3	1.89	1.13853	3	2580	480	10.5	0	4	1
315	2	0	1	3	-0.61	1.20362	3	600	660	9	12	12	3
326	2	0	1	3	3.83	1.16474	3	210	390	12	0	18	2
327	2	0	1	3	1.84	1.14907	3	1680	105	10.5	0	10	0
336	2	0	1	3	3.77	1.10655	3	1980	540	10	0	3	0
337	2	0	1	3	-0.29	1.0995	3	735	630	9.5	10	16	0
338	2	0	1	3	0.21	1.09096	3	2460	180	9	0	6	0
345	2	1	1	3	-0.18	1.13987	3	840	210	10	1	12	2
355	2	1	0	3	-1.4	1.09827	3	1830	180	9	2	9	2
356	2	1	1	3	1.57	1.09787	3	675	300	9.5	0	14	9
360	2	1	1	3	1.02	1.1792	3	570	330	10	4	18	0
364	2	1	1	3	-0.06	1.14744	3	1680	140	9.5	0	10	3
365	2	1	1	3	-1.83	1.14567	3	665	960	9	0	10	0
369	2	1	1	3	-3.31	1.11414	3	300	90	9.5	0	10	0
373	2	1	1	3	0.61	1.10013	3	380	330	10	0	14	2
379	2	0	0	2	1.88	1.14942	3	1050	420	9	1	10	3
380	2	0	1	2	1.77	1.14192	3	435	840	9.5	6	10	0
389	2	0	0	1	1.01	1.12214	3	1080	240	10	0	16	0
391	2	0	1	1	-0.34	1.11213	3	245	60	9.5	0	6	1
392	2	0	1	1	0	1.11213	3	1680	420	9.5	2	17	2
397	2	0	1	1	-0.41	1.12214	3	70	600	8	0	3	0
402	2	1	1	1	-0.47	1.14075	3	1560	0	9	0	11	0
405	2	1	1	1	0.88	1.09167	3	830	570	10	3	14	0
413	2	0	0	3	1.75	1.38708	3	855	570	10	2	10	2
422	2	0	1	3	3.58	1.42888	3	835	540	8	12	14	2
423	2	0	1	3	-1.05	1.30237	3	480	1020	10.5	0	7	1
435	2	1	1	3	2.05	1.76402	3	720	660	9	2	16	3
438	2	1	1	3	-4.08	1.33141	3	960	480	10.5	0	2	0
440	2	0	0	2	3.38	1.34483	3	0	4200	9	4	17	2
442	2	0	0	2	3.42	1.23654	3	160	840	9	6	13	3
445	2	0	1	2	1.18	1.21565	3	735	420	9	0	5	2
452	2	0	0	1	1.55	1.40105	3	1080	420	10	6	16	17
0	2	0	1	3	1.97	0.635505	1	945	240	9	2	13	4
1	2	0	1	3	2.88	0.573229	1	900	630	13	0	10	0
2	2	0	1	3	1.61	0.843025	1	450	840	8.5	2	9	7
3	2	0	0	3	1.29	0.833809	1	330	1200	9.5	0	10	2
10	2	0	1	3	-1.37	0.734286	1	1320	1080	12	0	2	2
16	2	0	1	3	0.1	0.824627	1	615	840	8.5	2	12	1
20	2	0	0	3	0.24	0.701335	1	1200	465	8	0	9	0
32	2	1	1	3	-0.2	0.837636	1	750	75	11	2	3	0
35	2	1	1	3	0.09	0.758515	1	765	225	8	0	15	2
47	2	1	1	2	1.27	0.730869	1	225	1080	10	0	12	0
48	2	1	1	2	-1.56	0.730795	1	540	840	10	0	12	1
49	2	1	1	2	2.38	0.726215	1	180	1260	10	0	7	0
53	2	0	1	1	1.64	0.833809	1	660	720	10	5	12	1
58	2	0	1	1	3.89	0.788915	1	330	1260	8.5	4	18	2
62	2	1	1	1	-0.04	0.670663	1	1050	300	11	0	10	0
64	2	0	1	3	0.32	0.900825	1	990	480	9.5	0	13	1
84	2	0	1	3	-0.13	0.872772	1	840	480	8	4	11	0
87	2	0	0	3	0.6	0.947367	1	870	240	9.5	0	18	2
88	2	0	1	3	0.6	0.938575	1	565	565	9.5	0	4	2
91	2	0	1	3	2.15	0.919527	1	1230	810	8	0	13	2
99	2	1	1	3	-0.22	0.927092	1	525	630	9.5	0	15	1
100	2	1	1	3	-2.84	0.926454	1	385	630	9	0	11	1
118	2	1	0	3	1.27	0.910827	1	1020	390	8	9	10	4
126	2	0	1	2	-1.81	0.91817	1	480	840	10	2	15	2
130	2	1	0	2	1.91	0.943098	1	540	120	9	6	13	7
131	2	1	1	2	1.27	0.900126	1	1260	750	8.5	0	9	1
136	2	0	1	1	2.89	0.888357	1	850	420	9	3	14	0
159	2	0	1	3	1.46	1.08068	2	1860	300	11	0	7	1
160	2	0	1	3	2.62	1.07538	2	750	240	8.5	0	12	1
169	2	0	1	3	1.64	1.02083	2	1080	120	10.5	0	10	2
170	2	0	1	3	2.7	1.02083	2	510	780	9.5	2	12	2
174	2	0	1	3	-0.81	0.997454	2	210	1260	8	0	14	4
179	2	0	1	3	2.93	0.984095	2	900	780	9.5	0	4	2
183	2	0	0	3	2.65	1.08914	2	1680	630	10	3	18	2
184	2	0	1	3	-0.1	1.0888	2	460	210	9.5	0	8	0
188	2	0	0	3	0.49	1.05263	2	480	1020	10	4	16	2
189	2	0	1	3	1.39	1.04465	2	630	420	10	2	8	0
191	2	0	1	3	1.11	1.02862	2	255	690	9	1	12	0
201	2	0	1	3	-0.47	0.963021	2	1710	120	9	2	12	2
203	2	0	1	3	-0.47	0.950698	2	0	840	9.5	0	4	2
204	2	1	1	3	0.55	1.09007	2	360	600	9.5	2	12	0
210	2	1	1	3	-1.14	1.06946	2	1080	420	8	0	8	2
215	2	1	0	3	1.06	1.04095	2	1200	660	9.5	4	14	0
219	2	1	0	3	2.09	1.0327	2	1260	420	9.5	7	19	1
234	2	1	1	3	2.85	1.04935	2	330	540	9	7	14	3
236	2	1	0	3	2.49	1.03243	2	3060	180	8	2	11	0
240	2	1	1	3	2.48	1.00401	2	960	300	10	0	1	5
241	2	1	1	3	0.72	0.998512	2	570	210	10	0	4	0
242	2	1	1	3	-0.52	0.995551	2	960	390	9	0	10	0
243	2	1	1	3	0.05	0.992151	2	555	420	10.5	2	9	1
248	2	1	1	3	1.07	0.967754	2	300	300	10	3	12	1
252	2	1	1	3	1.99	0.951489	2	595	195	8	0	4	1
253	2	0	1	2	-2.06	1.08068	2	120	170	10	16	12	2
256	2	0	1	2	0.93	1.03193	2	840	270	9	2	14	0
257	2	0	1	2	0.87	1.02862	2	690	420	10	0	4	0
261	2	0	1	2	0.6	0.986144	2	1320	1230	9	0	11	0
268	2	1	1	2	0.8	1.05086	2	750	60	10	0	10	0
270	2	1	0	2	-1.76	1.04089	2	1140	140	9	0	14	0
272	2	1	0	2	1.59	1.0327	2	880	150	10	2	3	14
273	2	1	1	2	-2.47	1.02716	2	690	160	10	0	11	0
279	2	1	1	2	1.15	0.973192	2	1200	840	9.5	2	8	7
282	2	1	1	2	3.04	0.951006	2	1890	420	7	4	11	6
283	2	1	1	2	0.35	0.948144	2	870	1080	9	2	16	0
287	2	0	0	1	0.95	1.03526	2	490	840	9	4	14	1
288	2	0	1	1	3.89	1.02862	2	315	420	10	12	16	2
291	2	0	1	1	1.48	0.997454	2	810	270	8.5	1	7	1
292	2	0	1	1	-0.2	0.991298	2	2100	870	8.5	3	10	0
295	2	0	1	1	0.3	1.06443	2	600	420	9	0	11	0
313	2	1	0	3	1.37	1.10317	3	1740	360	10	0	6	0
322	2	0	1	3	0.09	1.11434	3	1170	850	10	3	14	2
325	2	0	1	3	2.75	1.1648	3	1290	900	8.75	0	11	0
332	2	0	1	3	-0.01	1.12943	3	350	210	9	0	11	1
333	2	0	1	3	3.89	1.12214	3	690	540	10	2	8	4
334	2	0	1	3	-0.57	1.11278	3	1890	630	9.5	0	13	6
340	2	1	1	3	0.83	1.17106	3	2520	1680	10	5	16	2
341	2	1	1	3	0.59	1.17106	3	540	240	10	0	9	0
343	2	1	1	3	-0.24	1.15858	3	690	180	11.5	0	10	0
348	2	1	1	3	-0.98	1.13398	3	240	960	9	0	3	0
350	2	1	1	3	-2.16	1.12204	3	1080	300	10	0	2	1
351	2	1	1	3	0.85	1.11414	3	1380	220	9	4	8	4
362	2	1	1	3	0.44	1.17106	3	930	270	7.5	0	11	0
367	2	1	1	3	2.55	1.13212	3	155	600	9	4	11	6
368	2	1	1	3	0.6	1.12293	3	660	420	8.5	0	7	0
370	2	1	1	3	1.74	1.11414	3	740	210	10	1	11	0
374	2	1	1	3	2.26	1.10013	3	900	300	9	1	8	3
395	2	0	0	1	0.61	1.14646	3	410	120	9	6	16	4
408	2	0	1	3	-0.3	1.3008	3	1560	990	9.5	3	14	4
409	2	0	1	3	-0.21	1.29446	3	780	720	8.5	0	5	2
410	2	0	1	3	1.13	1.21565	3	900	210	9.5	0	10	1
411	2	0	0	3	0.68	1.43542	3	480	360	10	0	2	0
415	2	0	1	3	1.13	1.30343	3	1575	620	9	0	9	1
417	2	0	1	3	2.91	1.27019	3	1095	540	10	0	11	1
431	2	1	1	3	0.13	1.28492	3	495	240	10	1	12	2
432	2	1	0	3	-1.16	1.27474	3	15	540	9	2	14	14
439	2	0	1	2	0.83	1.53911	3	600	870	9	0	7	1
441	2	0	1	2	2.95	1.32915	3	720	465	9	15	17	10
443	2	0	1	2	-0.14	1.23482	3	1260	420	9	2	9	2
447	2	1	1	2	0.1	1.37939	3	840	420	9	3	12	5
448	2	1	1	2	2.49	1.36945	3	270	1080	10	7	12	4
449	2	1	1	2	-1.26	1.3116	3	1050	420	10	1	11	1
454	2	0	0	1	3.84	1.22937	3	630	540	8	10	12	4
455	2	1	1	1	1.27	1.32042	3	945	810	9	9	5	0
458	2	1	0	1	1.56	1.25746	3	525	105	9	0	18	2
11	3	0	0	3	-2.51	0.663975	1	2080	630	9	0	8	0
13	3	0	0	3	3.6	0.586984	1	1680	1260	10	1	16	4
19	3	0	1	3	-0.03	0.780038	1	990	540	10	1	0	0
22	3	1	1	3	-2.78	0.837527	1	445	360	9.5	0	4	3
26	3	1	1	3	1.11	0.780709	1	765	750	8	9	2	2
40	3	0	1	2	-0.52	0.802416	1	1050	120	10	1	16	0
42	3	0	1	2	1.96	0.732661	1	1620	100	8	0	14	1
66	3	0	1	3	-1.36	0.877543	1	560	70	8	3	17	1
67	3	1	1	3	-0.31	0.927092	1	1050	840	8	2	9	2
73	3	0	1	3	-1.65	0.910044	1	1260	420	10	0	8	0
77	3	0	1	3	-1.14	0.891817	1	480	270	10	0	10	0
79	3	0	1	3	1.23	0.880564	1	910	750	9.5	0	7	0
86	3	0	1	3	-0.11	0.848941	1	1620	420	10	2	14	2
94	3	1	0	3	0.9	0.947804	1	360	660	9.5	1	15	11
106	3	1	1	3	2.08	0.900737	1	870	600	10	2	15	5
109	3	1	1	3	-0.41	0.884934	1	900	1080	9	2	9	0
116	3	1	0	3	-0.35	0.927092	1	720	540	8.5	0	12	1
119	3	1	1	3	0.44	0.905491	1	1020	630	10	0	16	0
124	3	1	1	3	-1.12	0.863179	1	195	420	9.5	0	5	5
127	3	0	0	2	0.63	0.911735	1	630	1260	8	1	12	1
129	3	0	1	2	2.92	0.870545	1	360	1080	8	18	16	5
135	3	0	1	1	2.22	0.944678	1	315	840	9	2	9	0
142	3	0	1	1	2.42	0.89615	1	315	60	10	0	7	0
143	3	0	0	1	1.97	0.862975	1	960	270	9.5	6	12	0
145	3	1	1	1	-0.31	0.936748	1	1260	210	8	5	4	0
152	3	1	1	1	-1.26	0.878298	1	270	930	8.5	0	11	3
153	3	1	1	1	-1.87	0.88643	1	1200	1260	9	0	16	2
154	3	0	1	3	-0.5	1.0888	2	555	840	9	0	8	0
155	3	0	1	3	0.96	1.04465	2	495	420	9	0	7	0
158	3	0	1	3	1.87	1.08176	2	360	1620	9	4	11	7
177	3	0	1	3	-0.74	0.991298	2	1860	1020	9	0	13	0
182	3	0	1	3	0.1	0.966283	2	960	720	9	0	8	1
185	3	0	1	3	-0.04	1.07255	2	620	540	10.5	0	11	0
186	3	0	1	3	2.6	1.06759	2	860	480	9	0	10	10
195	3	0	1	3	-1.61	0.999423	2	1380	420	8	0	10	0
202	3	0	1	3	-0.92	0.958491	2	1260	390	11	1	12	2
208	3	1	1	3	-0.59	1.07348	2	480	1080	9	3	7	5
232	3	1	1	3	-1.22	1.07348	2	720	90	8.5	0	14	2
244	3	1	1	3	0.56	0.98765	2	270	150	10	1	12	0
246	3	1	1	3	0.89	0.975886	2	390	420	8	0	5	0
249	3	1	1	3	1.51	0.967754	2	900	540	9.5	2	18	0
254	3	0	1	2	4.27	1.0563	2	255	420	9.5	0	7	4
255	3	0	1	2	2.77	1.04617	2	375	840	6	4	12	2
264	3	1	1	2	1.21	1.06946	2	210	0	8	2	4	1
284	3	0	1	1	2.71	1.08317	2	890	520	6	2	11	6
286	3	0	1	1	-0.19	1.0563	2	840	1260	9	2	12	2
289	3	0	0	1	1.8	1.01468	2	435	210	8	4	12	17
294	3	0	1	1	1.38	0.966922	2	1050	420	8	1	7	0
299	3	1	1	1	-2.93	1.03506	2	1155	420	10	0	13	0
303	3	1	0	1	0.89	0.959622	2	30	660	8	0	11	10
317	3	0	1	3	0.86	1.17668	3	885	120	10	0	10	0
330	3	0	1	3	2.23	1.13192	3	905	420	9	0	4	1
335	3	0	1	3	-0.79	1.11213	3	780	840	10	0	6	0
339	3	1	1	3	-1.18	1.17351	3	510	60	9.5	2	15	4
349	3	1	1	3	-0.45	1.1304	3	600	360	10	0	14	2
357	3	1	1	3	-2.17	1.09366	3	1110	420	10	0	8	4
366	3	1	1	3	1.08	1.13853	3	350	420	10	0	7	1
388	3	0	1	1	0.25	1.12943	3	1260	270	10	5	11	0
394	3	0	1	1	0.66	1.20006	3	1260	840	9	0	8	2
400	3	1	1	1	3.6	1.18733	3	600	840	8	22	16	2
401	3	1	1	1	0.38	1.14744	3	840	420	10	0	9	7
407	3	1	0	1	1.72	1.14744	3	240	840	8	11	20	7
412	3	0	0	3	4.3	1.38944	3	450	840	8	2	16	5
416	3	0	1	3	-0.74	1.29087	3	1260	1500	8	0	15	0
418	3	0	1	3	-0.27	1.25651	3	390	1500	11	0	14	1
428	3	0	1	3	0.86	1.21767	3	960	390	10	5	12	5
451	3	1	1	2	-2.24	1.23612	3	420	540	10	3	15	3
453	3	0	0	1	-0.79	1.24877	3	645	1320	9	22	14	2
6	3	0	1	3	-1.06	0.810431	1	810	2100	8	1	9	0
9	3	0	1	3	0.81	0.752073	1	555	420	8.5	2	12	1
15	3	0	1	3	-0.76	0.835564	1	840	1080	10	2	10	2
24	3	1	1	3	-0.09	0.820567	1	300	810	9	1	16	11
29	3	1	1	3	-0.89	0.760805	1	270	1020	9	0	12	3
43	3	1	1	2	0.79	0.838224	1	720	630	10	6	8	4
52	3	1	1	2	0.13	0.650591	1	1620	840	9	0	3	1
122	3	1	0	3	-1.16	0.869132	1	900	585	9	3	10	0
123	3	1	1	3	-0.65	0.864691	1	300	390	9	0	18	2
132	3	1	1	2	1.96	0.870165	1	450	540	10.5	1	15	2
144	3	0	1	1	2.68	0.872772	1	600	1020	8	24	16	0
180	3	0	1	3	1.73	0.974076	2	1170	510	9.5	0	11	1
187	3	0	0	3	1.01	1.05979	2	960	420	9	0	14	3
221	3	1	1	3	1.98	1.01925	2	345	960	9	4	15	3
259	3	0	1	2	-2.69	0.999235	2	1350	540	9	4	16	0
269	3	1	1	2	-1.25	1.04095	2	1460	630	9	1	12	1
274	3	1	1	2	0.23	1.01655	2	300	1200	8	11	15	1
297	3	0	0	1	2.87	0.960419	2	30	420	8	0	6	6
307	3	1	1	1	2.29	0.948144	2	465	960	9	0	10	0
310	3	1	1	3	0.86	1.17089	3	700	420	9.75	2	8	1
320	3	0	1	3	-1.62	1.12214	3	610	645	9	5	12	2
323	3	0	1	3	-1.39	1.10977	3	435	1500	10	0	8	1
329	3	0	1	3	-0.61	1.13398	3	570	420	9.5	0	10	1
363	3	1	1	3	-0.21	1.15538	3	705	780	8	3	14	1
387	3	0	1	1	-1.47	1.14306	3	1260	420	10	1	12	2
390	3	0	1	1	2.57	1.11477	3	840	320	8	22	14	1
393	3	0	1	1	1.19	1.1006	3	315	720	9	0	14	3
396	3	0	1	1	1.83	1.14646	3	255	1650	10	2	13	7
398	3	0	1	1	0.43	1.12993	3	280	660	10	2	14	2
403	3	1	1	1	1.41	1.13184	3	1050	240	10	1	13	3
414	3	0	1	3	1.74	1.34823	3	1500	600	8	9	15	1
425	3	0	1	3	-0.8	1.25944	3	720	660	9.5	1	9	4
429	3	1	1	3	-1.01	1.62513	3	330	840	9	3	12	2
434	3	1	1	3	0.42	1.21173	3	690	840	9	9	12	8
436	3	1	1	3	-0.37	1.35401	3	435	840	10	0	12	2
